# Supplementary material for: Prevalence, distribution and antimicrobial resistance profiles in poultry meat samples from India: a systematic review
Source: Front Vet Sci. 2025 Oct 31;12:1672628. doi: 10.3389/fvets.2025.1672628 (PMC12616860; doi:10.3389/fvets.2025.1672628)
Supplement: Supplementary file 2 [file Supplementary_file_2.xlsx]

## Sheet: Sheet1
Supplementary Table S4: Antimicrobial resistance profiles of bacterial isolates reported in the included studies
Author	Geographic location	Name of the isolate	No of the isolate	NOR	BAC	RIF	COL	DOX	ERY	GEN	PEN	SDZ	ENR	STR	CRO	AMX	CHL	CIP	NAL	TET	AMP	NEO	TMP	MET	VAN	PB	MTZ	NOV	SXT	NIT	BL	CZO	CTX	AMC	OTC	CN	FZ	IPM	CPD	CAZ	FOX	AMK	OXA	DOXY	CLI	TEC	FA	MUP	FOS
Beigh, 2019	Chhattisgarh	Listeria	37	90.7	81.4	81.4	81.4	72	69.8	69.8	65	65	60.5	58	46.5	18.6	11.6
Bhardwaj, 2022	Delhi Haryana	Salmonella	14
Bhave, 2019	Maharashtra	E.coli	32				75			37						96	0	46	100	100	96	87	93
Borah, 2016	Assam	Staphylococcus aureus	84			100			100											100				100	100	100	100	100
Chakravarty, 2015	Andhra Pradesh	E.coli	NR	50						0	100						50	50	50	100	100								100	50
Chinnam, 2021	Andhra Pradesh	Proteus	10																										0		100
Debbarma, 2022	Rajasthan	E.coli	72	8						37					33	84		22		59	80								68			83	45	19
Debbarma, 2023	Rajasthan	E.coli	26	15						38					34	84		19		50	80								53			76	42	26
Debbarma, 2024	Rajasthan	E.coli	27	7						55					44	85		40		88	81								85			96	70	22
Debbarma, 2025	Rajasthan	E.coli	19							10					15	84				31	78								63			73	15	5
Deka, 2008	Assam	E.coli	54	1.85			46			7.4				61			22.22	22.22	33.33	66.67	100								35.19	68.5			25.96		59.26	38.89	57.41
Deka, 2009	Assam	Salmonella	8	25			75			12.5				75			50		25	87.5	100								50	75			62.5		62.5	75	62.5
Deka, 2022	Assam	E.coli	98											20			0		80	82	76												10					0	48	22	46	0
Doiphode, 2022	Maharashtra	Staphylococcus aureus	18			100			100	38.89	100			38.89			72.22	88.89		100	100		88.89	100	94.44									100	100								100	100	100	100	100	100	100
Herve, 2017	Punjab	Staphylococcus aureus	40					27.5		60							30	10						57.5	70								15	42.5					100	92.5	70	35			72.5	17.5
Hussain, 2017	Karnataka Telangana Andhra Pradesh Maharashtra	E.coli	54							43							9	96		93									61																				6
Hussain, 2017	Karnataka Telangana Andhra Pradesh Maharashtra	E.coli	13							8							0	15		92									8																				0
Indrajith, 2015	Tamil Nadu	Salmonella	90			100													61	33	100				100								50
Jana, 2013	West Baengal	E.coli	33						61.54	15.38							0	15.38						61.54	92.31			100							84.62							0
Jhandai, 2022	Haryana	E.coli	63						98.41	55.56	98.41			69.84	74.6		46.03			93.65													85.71	93.65				90.48	93.65	87.3		55.56
Kalwaniya, 2020	Rajasthan	E.coli	17						100	0			35.29		11.76		29.41		64.7		52.94								29.41					52.94	64.7
Kashedikar, 2009	Madhya Pradesh	Aeromonas hydrophilia	NR				100			0					0		0	0	0		100									0			0		50
Kaushik, 2018	Bihar	E.coli	62							13	89.4				28.2			6.5		17.4	80.43				74.1				73.1													13.04
Londhe, 2013	Maharashtra	E.coli	45							68.88							53.33	51.11	99.11	86.66									60				35
Maripandi, 2010	Tamil Nadu	Salmonella	92						91.3	15.21						32.6	20.65	3.26	46.73	70.65	84.78								29.43													5.73
Mishra, 2014	Madhya Pradesh	Salmonella	12				21.21	90		48.48			12.12		0	84.84	48.48	9.09		90.9		9.09							45.45						90	63.63	33.33					6.06
Modak, 2014	Tamil Nadu	Salmonella	10		100	60			80		100			100			50	100			100				70								70
Modak, 2014	Tamil Nadu	E.coli	4		100	100			100		100			100			50	50			100				100								100
Modak, 2014	Tamil Nadu	Shigella	2		100	50			50		50			50			50	50			50				50								100
Modak, 2014	Tamil Nadu	Staphylococcus aureus	2		100	100			100		100			100			100	50			100				100								100
Modak, 2014	Tamil Nadu	Klebsiella	1		100	100			100		100			100			0	100			100				100								100
Modak, 2014	Tamil Nadu	Proteus	1		100	100			100		100			100			100	0			100				100								100
Modak, 2014	Tamil Nadu	Micrococcus	3		100	33.3			100		33.3			100			0	0			66.6				100								0
Naik, 2015	Chhattisgrah	Salmonella	14						100																										42.85
Natarajan, 2022	Tamil nadu	E.coli	14				0			50								50					100															0		0		0
Natarajan, 2022	Tamil nadu	Klebsiella	9				0			0								0					0															0		0		0
Natarajan, 2022	Tamil nadu	Salmonella	4				0			100									0		0		100							0								0				100
Natarajan, 2022	Tamil nadu	Pseudomonas	9				0			0													100															0		0		0
Natarajan, 2022	Tamil nadu	Enterobacter	5				0			0								0					0															0		0		0
Natarajan, 2022	Tamil nadu	Staphylococcus aureus	9						33.3		33.3									100																									33.3
Rajashekara, 2017	Karnataka	Salmonella	13				53.8			0			0	15.4			0	0	69.2	53.8	61.5					76.9			23.1				0							7.6		0
Rao, 2015	Rajasthan	Staphylococcus aureus	48					0	22.91	6.25							35.42	0		81.25	100
Ruban 2018	Tamil Nadu	Staphylococcus aureus	80						72.5	7.5						77.5	15	50		87.5	100	20		32.5	12.5	70		67.5	27.5												67.5		65
Sharan, 2024	Punjab	Staphylococcus aureus	36						86.11	61.11							50	55.55		88.88	83.33																				100
Sharma, 2009	Meghalaya, Assam	Aeromonas	12							41.67				16.67			75	8.34	25	100	100		91.67						83.34				25									25
Suman 2023	Karnataka	Campylobacter	19					63.2	26.3									31.6	52.6	68.4	57.9													31.6
Vasanthi, 2023	Tamil Nadu	E.coli	20					67		22	72		33	6				28		89	56			78									61	6
Vasanthi, 2024	Tamil Nadu	Klebsiella	10					33		17	11		22	11				6		11	22			22									22	17
Zehra, 2019	Punjab	Staphylococcus aureus	46						19	28	89				2		0	56		54			13		0																		13		6
Note: NOR: Norfloxacin; BAC: Bacitracin; RIF: Rifampicin; COL: Colistin; DOX: Doxycycline hydrochloride; ERY: Erythromycin; GEN: Gentamicin; PEN: Penicillin-G; SDZ: Sulphadiazine; ENR: Enrofloxacin; STR: Streptomycin; CRO: Ceftriaxone; AMX: AmoxycilliN; CHL: Chloramphenicol; CIP: Ciprofloxacin; NAL: Nalidixic acid; TET: Tetracycline; AMP: Ampicillin; NEO: Neomycin; TMP: Trimethoprim; MET: Methici…
	75	Green	when value is >= 75
	50	Yellow	when value is >= 50 and <75
	20	Red	when value is >= 25 and <50
	0	Black	when value is <25
[truncated: 29 more columns]
